# Supplementary material for: Stimulation of GLUT4 Glucose Uptake by Anthocyanin-Rich Extract from Black Rice (Oryza sativa L.) via PI3K/Akt and AMPK/p38 MAPK Signaling in C2C12 Cells
Source: Metabolites. 2022 Sep 12;12(9):856. doi: 10.3390/metabo12090856 (PMC9503800; doi:10.3390/metabo12090856)
Supplement: Supplementary file 1 [file metabolites-12-00856-s001.zip]

Archive with 1 entries (1 files):
- metabolites-1899254-supplementary.xlsx
