# Supplementary material for: Stimulation of GLUT4 Glucose Uptake by Anthocyanin-Rich Extract from Black Rice (Oryza sativa L.) via PI3K/Akt and AMPK/p38 MAPK Signaling in C2C12 Cells
Source: Metabolites. 2022 Sep 12;12(9):856. doi: 10.3390/metabo12090856 (PMC9503800; doi:10.3390/metabo12090856)
Supplement: Supplementary file 1 [file metabolites-12-00856-s001.zip › metabolites-1899254-supplementary.xlsx]

## Sheet: 工作表1
	Supplementary Table S1. List of antibodies used in the studies
	Primary antibody	Supplier	Host	Clonality	Dilution	Reference
	GLUT4	Proteintech	Mouse	Monoclonal	1:1000	66846-1-Ig
	Pan Cadherin	Cell Signaling	Rabbit	Polyclonal	1:1000	#4068
	Phospho-IRS-1 (Ser307)	Cell Signaling	Rabbit	Polyclonal	1:1000	# 2381
	IRS-1	Cell Signaling	Rabbit	Polyclonal	1:1000	# 2382
	PI3K	EMD Millipore	Rabbit	Polyclonal	1:5000	2225185
	Akt	GeneTex	Rabbit	Polyclonal	1:2000	GTX121937
	Phospho-Akt (Ser473)	GeneTex	Rabbit	Polyclonal	1:1000	GTX128414
	β-Actin	GeneTex	Rabbit	Polyclonal	1:10000	GTX110564
	Phospho-AMPKα (Thr172)	Cell Signaling	Rabbit	Polyclonal	1:1000	#2531
	AMPKα	Cell Signaling	Rabbit	Polyclonal	1:1000	#2532
	Phospho-p38 MAPK (Thr180/Tyr182)	Cell Signaling	Rabbit	Polyclonal	1:1000	#9211
	p38 MAPK	Proteintech	Rabbit	Polyclonal	1:1000	14064-1-AP
	Phospho-ERK1/2 (Thr202/Tyr204)	Proteintech	Rabbit	Polyclonal	1:2000	80031-1-RR
	ERK1/2	Cell Signaling	Rabbit	Polyclonal	1:1000	#9102
	Secondary antibody			Supplier	Dilution	Reference
	Goat anti-rabbit HRP conjugated			abcam	1:5000	ab205718
	Gaot anti-mouse HRP conjugated			Invitrogen	1:10000	# 31430
